# Supplementary material for: Developing a new host-vector system for Deinococcus grandis
Source: Front Microbiol. 2024 May 28;15:1387296. doi: 10.3389/fmicb.2024.1387296 (PMC11165121; doi:10.3389/fmicb.2024.1387296)
Supplement: Supplementary file 1 [file Table_1.XLSX]

## Sheet: Sheet1
Table S1	PCR primers used in this study
Name	Sequence (5'－3')	Description	Template	PCR product length (bp)
p15A-FP_Sph	GACTGCATGCGCGCTAGCGGAGTGTATACTGG	PCR for the replicon of p15A	pACYC184	933
p15A-RP_Kpn	TGCAGGTACCACAACTTATATCGTATGGGGCTGAC
DEGR3F1Kpn	AGCTGGTACCACTTTGACGATCTTGGGGGAATGAG	PCR for the replicon of pDEGR-3	D. grandis genome	2022
DEGR3R1Kpn	ACGTGGTACCATGATGACCACCCGGCTCATG
pRADN1-Xho-F2	ATGCCTCGAGCCAGTTCTCGCGTGTCAGCCGA	PCR for the replicon of pUE30	pRADN1	3164
pRADN1-EcoRV-R	GCATGATATCCGATTCGACCTGCAGGCATGC
pGBM5-HindIII-F	GCATAAGCTTGACTCTAGAGGATCCCCGGG	PCR for the replicon of pSC101	pGBM5	1997
pGBM5-XhoI-R	ATGCCTCGAGATGTAACGGTGAACAGTTGTTCTAC
ddrO-RDRM5Kpn	ATCAGGTACCTCTGCTGTGGGCGAATCCTTCTTG	PCR for D. grandis ddrO promoter region	D. grandis genome	263
ddrO-RDRM3Nco	CGTACCATGGTTCACCTCCTCGGCTGCG
Nluc-5Nco	GCCACCATGGTCTTCACACTCGAAGATTTCGTTGG	PCR for O. gracilirostris luciferase gene (Nluc)	pNL1.1[Nluc]	564
Nluc-3Xho	GCTACTCGAGCGGCCGGCCGCCCC
DEIGR_500008-Eco5F	ATGCGAATTCTAGGCTGTCCGCGTGTCCGC	PCR for the upstream region of DEIGR_500008	D. grandis genome	769
DEIGR_500008-Kpn5R	CGATGGTACCTAGTGCCCCAGCTCCGGGAC
DEIGR_500008-Pst3F	ATGCCTGCAGCCGCCTCAGATGACCTGCTGA	PCR for the downstream region of DEIGR_500008	D. grandis genome	770
DEIGR_500008-Hin3R	CTACAAGCTTAGCCGCCAACAACACTCATTCC
pKat-FP2	CGTTGTAAAACGACGGCCAGTGAATT	PCR for the ddrOp-Nluc and KatAAD cassettes	pRNKAAD pΔ500008LA	3025
pKat-RP	CAGCTATGACCATGATTACGCCAAGC
groEp-Kpn-F	CGACGGTACCGATTGTCAGCTTCGGTCA	PCR for D. radiodurans groES minimal promoter region	pZT90	152
groEp-Nco-R	CTTACCATGGGGGGTCCTCCTGTGAGTGAGATG
GN-BamF	AGCTGGATCCATTGTCAGCTTCGGTCAGTTGACAT	PCR for the groEp-Nluc cassette	pGNKAAD	669
GN-PstR	CTAGCTGCAGTTACGCCAGAATGCGTTCGCA
GN-BamF	AGCTGGATCCATTGTCAGCTTCGGTCAGTTGACAT	PCR for the groEp-Nluc cassette	pGNKAAD	669
GN-XbaR	CTAGTCTAGATTACGCCAGAATGCGTTCGCA
GN-SalF	AGCTGTCGACATTGTCAGCTTCGGTCAGTTGACAT	PCR for the groEp-Nluc cassette	pGNKAAD	667
GN-HinR	CTAGAAGCTTACGCCAGAATGCGTTCGCA
ddrO-RDRM5Xho	ATCACTCGAGTCTGCTGTGGGCGAATCCTTCTTG	PCR for D. grandis ddrO promoter region (ddrOp)	D. grandis genome	263
ddrO-RDRM3Nco	CGTACCATGGTTCACCTCCTCGGCTGCG
Nluc-5Nco	GCCACCATGGTCTTCACACTCGAAGATTTCGTTGG	PCR for Nluc	pNL1.1[Nluc]	564
Nluc-3Xho	GCTACTCGAGCGGCCGGCCGCCCC
groEpluc-5Eco	ATCAGAATTCATTGTCAGCTTCGGTCAGTTGACAT	PCR for groEp-luc+	pZTGL93	1811
groEpluc-3Sac	GCATGAGCTCATCGATTACACGGCGATCTTTCCG
DEIGR_102181vF	CAGCAGCCCGGCGTTCATCATGCGT	PCR for DEIGR_102181 (glnN) gene on the D. grandis main chromosome	D. grandis genome	724
DEIGR_102181vR	ATGCGCAGCAGGTCCTGGTGCTCGT
DEIGR_400031vF	CTCAACCTCAAGCAGGAAGCCG	PCR for DEIGR_400031 gene in pDEGR-PL	D. grandis genome	623
DEIGR_400031vR	TTGTTCCCGTCGCCGTTCTTC
DEIGR_400086vF	ATGACGGGCTGACCGGCGATGCTCT	PCR for DEIGR_400086 gene in pDEGR-PL	D. grandis genome	659
DEIGR_400086vR	AGTTGCGCCGGCTCTCACGTGGACTT
DEIGR_400127vF	CTCACGCAGCCGAACGCGGAGGTCAA	PCR for DEIGR_400127 gene in pDEGR-PL	D. grandis genome	687
DEIGR_400127vR	CGTGGCCTGCATCAGTGCCCGCAGT
DEIGR_500007vF	TAGGCTGTCCGCGTGTCCGC	PCR for DEIGR_500007 gene in pDEGR-3	D. grandis genome	750
DEIGR_500007vR	CTAGTGCCCCAGCTCCGGGAC
Dgra_dnaA-F1	TTCGTGGTGGGTCCGAA	Cloning of dnaA in pGEM-T vector. qPCR for dnaA gene on the D. grandis main chromosome.	D. grandis genome	101
Dgra_dnaA-R1	CGTCCCCGTAGATGAACAG
Drad_dnaA-F1	TACGAGAGCAACAAGCAG	Cloning of dnaA in pGEM-T vector. qPCR for dnaA gene on the D. radiodurans main chromosome.	D. radiodurans genome	118
Drad_dnaA-R1	GCGATTGGATGTCGGTAA
pDEGR-3_rep-F1	TGCCGATGAGCGAGAGA	qPCR for pDEGR-3 rep in pGRC5	D. grandis carrying pGRC5	103
pDEGR-3_rep-R1	GTGTGCGACTTCCCCTTT
pUE10_rep-F1	GACTCCTCGAAGCGGGCCTG	qPCR for pUE10 rep in pRADN8	D. grandis carrying pRADN8 D. radiodurans carrying pRADN8	105
pUE10_rep-R1	AGATGGACCGGGCCGAGC
pUE30_rep-F1	AGTGTCTCCAAACACCGTTGA	qPCR for pUE30 rep in pZT29H	D. grandis carrying pZT29H	104
pUE30_rep-R1	GGCGATTTGCCGTACCCT
Underlines represent restriction sites.
