# Supplementary material for: Developing a new host-vector system for Deinococcus grandis
Source: Front Microbiol. 2024 May 28;15:1387296. doi: 10.3389/fmicb.2024.1387296 (PMC11165121; doi:10.3389/fmicb.2024.1387296)
Supplement: Supplementary file 2 [file Table_2.XLSX]

## Sheet: Sheet1
Table S2	Relative plasmid copy numbers in the D. grandis and D. radiodurans transformants determined by qPCR method
Plasmid	Target gene (length)	Average weight (ng) of target / ng genomic DNA	Average number of targets / ng genomic DNA	Relative plasmid copy number / genome
pGRC5	pDEGR-3 rep (103 bp)	3.86×10−5	342442	11
	D. grandis dnaA (101 bp)	3.40×10−6	30716	1
pZT29H	pUE30 rep (104 bp)	1.18×10−4	1036626	26
	D. grandis dnaA (101 bp)	4.49×10−6	40617	1
pRADN8	pUE10 rep (105 bp)	1.94×10−5	168488	5
	D. grandis dnaA (101 bp)	4.14×10−6	37444	1
pRADN8	pUE10 rep(105 bp)	4.47×10−6	38858	15
	D. radiodurans dnaA (118 bp)	3.36×10−7	2602	1
